# Supplementary material for: Increased B3GALNT2 in hepatocellular carcinoma promotes macrophage recruitment via reducing acetoacetate secretion and elevating MIF activity
Source: J Hematol Oncol. 2018 Apr 4;11:50. doi: 10.1186/s13045-018-0595-3 (PMC5885466; doi:10.1186/s13045-018-0595-3)
Supplement: Supplementary file 8 — Table S4. Genes correlated with B3GALNT2 from TCGA data and their Functional enrichments. (XLSX 29 kb) [file 13045_2018_595_MOESM8_ESM.xlsx]

## Sheet: Correlated genes
Table S4.1:Genes correlated with B3GALNT2 from TCGA data ( Pearson |R|>0.3 and Spearman |R|>0.3)
Gene Symbol	Cytoband	Pearson Score	Spearman Score
DESI2	1q44	0.56	0.64
ADSS	1q44	0.59	0.6
RAB3GAP2	1q41	0.55	0.59
AHCTF1	1q44	0.55	0.58
TTC13	1q42.2	0.55	0.57
NUP133	1q42.13	0.53	0.57
HEATR1	1q43	0.54	0.56
WDR26	1q42.13	0.51	0.55
URB2	1q42.13	0.54	0.53
GGPS1	1q43	0.5	0.53
ARID4B	1q42.3	0.5	0.53
ZC3H11A	1q32.1	0.48	0.52
TOMM20	1q42	0.45	0.52
DSTYK	1q32.1	0.4	0.52
TARBP1	1q42.3	0.54	0.51
TAF5L	1q42.13	0.46	0.51
SH3BP5L	1q44	0.44	0.51
KDM5B	1q32.1	0.51	0.5
SPRTN	1q42.12-q43	0.48	0.5
RPS6KC1	1q41	0.47	0.5
RRP15	1q41	0.48	0.49
ANGEL2	1q32.3	0.47	0.49
GPATCH2	1q41	0.47	0.48
MDM4	1q32	0.46	0.48
YOD1	1q32.2	0.46	0.48
IPO9	1q32.1	0.43	0.48
ABL2	1q25.2	0.41	0.48
DNAH14	1q42.12	0.4	0.48
TPR	1q25	0.46	0.47
POGK	1q24.1	0.42	0.47
TSNAX	1q42.1	0.4	0.47
C1ORF27	1q25	0.4	0.47
LAMC1	1q31	0.32	0.47
TAF1A	1q42	0.45	0.46
CAMSAP2	1q32.1	0.43	0.46
NVL	1q41-q42.2	0.38	0.46
COG2	1q42.2	0.36	0.46
RCOR3	1q32.2	0.44	0.45
EPRS	1q41	0.4	0.45
SRP9	1q42.12	0.39	0.45
TROVE2	1q31	0.36	0.45
SMG7	1q25	0.44	0.44
LPGAT1	1q32	0.41	0.44
PARP1	1q41-q42	0.38	0.44
C1ORF131	1q42.2	0.38	0.44
SDCCAG8	1q43	0.36	0.44
ZBED4	22q13.33	0.46	0.43
ZNF552	19q13.43	0.46	0.43
HNRNPU	1q44	0.45	0.43
INTS7	1q32.3	0.4	0.43
GATAD2B	1q21.3	0.39	0.43
PRRC2C	1q23.3	0.38	0.43
TIPRL	1q23.2	0.37	0.43
ARHGEF11	1q21	0.36	0.43
RBM34	1q42.3	0.36	0.43
PIP5K1A	1q21.3	0.35	0.43
POGZ	1q21.3	0.34	0.43
GNPAT	1q42	0.33	0.43
CNIH4	1q42.11	0.31	0.43
LBR	1q42.1	0.43	0.42
IRF2BP2	1q42.3	0.43	0.42
PIGC	1q23-q25	0.39	0.42
FAM20B	1q25	0.39	0.42
ACBD3	1q42.12	0.38	0.42
TBCE	1q42.3	0.34	0.42
ZNF124	1q44	0.47	0.41
ZNF565	19q13.12	0.45	0.41
BEND3	6q21	0.43	0.41
BCL9	1q21	0.41	0.41
CD46	1q32	0.39	0.41
FAM189B	1q21	0.37	0.41
FLVCR1	1q32.3	0.35	0.41
CEP295	11q21	0.42	0.4
CCDC93	2q14.1	0.42	0.4
ZNF461	19q13.12	0.42	0.4
GON4L	1q22	0.41	0.4
CCAR1	10q21.3	0.41	0.4
AP3M1	10q22.2	0.41	0.4
SPAST	2p24-p21	0.4	0.4
MPZL1	1q24.2	0.4	0.4
KCTD3	1q41	0.39	0.4
MEF2D	1q12-q23	0.33	0.4
ADNP2	18q23	0.43	0.39
TBC1D12	10q23.33	0.43	0.39
DENND4B	1q21	0.41	0.39
ABCB10	1q42.13	0.39	0.39
SDE2	1q42.12	0.37	0.39
BPNT1	1q41	0.37	0.39
ENAH	1q42.12	0.37	0.39
SNHG4	5q31.2	0.32	0.39
DDX59	1q32.1	0.32	0.39
ZNF529	19q13.13	0.42	0.38
BMPR1A	10q22.3	0.4	0.38
ANKS6	9q22.33	0.38	0.38
ANKRD52	12q13.3	0.37	0.38
UBAP2L	1q21.3	0.36	0.38
EXOC8	1q42.2	0.36	0.38
STX6	1q25.3	0.35	0.38
ISG20L2	1q23.1	0.35	0.38
TRIM11	1q42.13	0.34	0.38
IARS2	1q41	0.34	0.38
RAB29	1q32	0.33	0.38
YY1AP1	1q22	0.33	0.38
CDC42SE1	1q21.3	0.33	0.38
BLZF1	1q24	0.32	0.38
ARF1	1q42	0.3	0.38
MYRF	11q12-q13.1	0.3	0.38
MGA	15q14	0.43	0.37
SNORA8	11q21	0.42	0.37
ATXN7L3	17q21.31	0.41	0.37
ZNF146	19q13.1	0.4	0.37
TMEM168	7q31.32	0.4	0.37
PRR14L	22q12.2	0.39	0.37
ZNF142	2q35	0.38	0.37
GALNT2	1q41-q42	0.37	0.37
CEP170	1q44	0.37	0.37
VPS54	2p13-p14	0.37	0.37
USP21	1q22	0.37	0.37
B4GALT3	1q23.3	0.33	0.37
NCSTN	1q22-q23	0.33	0.37
CEP350	1q25.2	0.32	0.37
SUCO	1q24	0.32	0.37
PPP1R15B	1q32.1	0.32	0.37
ARV1	1q42.2	0.32	0.37
INTS3	1q21.3	0.32	0.37
CNOT6	5q35.3	0.31	0.37
RFWD2	1q25.1-q25.2	0.31	0.37
DEDD	1q23.3	0.3	0.37
TET3	2p13.1	0.44	0.36
AMMECR1L	2q21	0.44	0.36
ZNF562	19p13.2	0.43	0.36
PPRC1	10q24.32	0.43	0.36
ZNF234	19q13.31	0.4	0.36
RUFY2	10q21.3	0.4	0.36
DHX9	1q25	0.39	0.36
C22ORF29	22q11.21	0.39	0.36
ADCY6	12q13.12	0.38	0.36
R3HDM1	2q21.3	0.37	0.36
USP39	2p11.2	0.36	0.36
RPRD1A	18q12.2	0.36	0.36
EDEM3	1q25	0.33	0.36
THUMPD2	2p22.1|2p22-p21	0.33	0.36
VAMP4	1q24-q25	0.32	0.36
FBXO28	1q42.11	0.32	0.36
NAA25	12q24.13	0.41	0.35
ZNF587	19q13.43	0.4	0.35
UNC119B	12q24.31	0.38	0.35
ZNF304	19q13.4	0.38	0.35
ZNF567	19q13.12	0.38	0.35
CRKL	22q11.21	0.37	0.35
HECTD2	10q23.32	0.37	0.35
FAM168B	2q21.1	0.37	0.35
SRPK2	7q22-q31.1	0.36	0.35
ZNF74	22q11.21	0.36	0.35
TMEM206	1q32.3	0.35	0.35
CNOT11	2q11.2	0.35	0.35
DNMT3A	2p23	0.34	0.35
RNF216	7p22.1	0.33	0.35
CPD	17q11.2	0.32	0.35
RNF44	5q35.2	0.31	0.35
TFB2M	1q44	0.31	0.35
UXS1	2q12.2	0.3	0.35
BTBD3	20p12.2	0.3	0.35
EIF4ENIF1	22q11.2	0.3	0.35
MIR600HG	9q33.3	0.42	0.34
ZNF761	19q13.42	0.42	0.34
NCOA5	20q13.12	0.4	0.34
PUS7	7q22.3	0.39	0.34
CPSF6	12q15	0.38	0.34
ZNF566	19q13.12	0.38	0.34
EED	11q14.2-q22.3	0.37	0.34
RC3H1	1q25.1	0.37	0.34
PRDM10	11q25	0.36	0.34
LDB1	10q24-q25	0.35	0.34
PRDM4	12q23-q24.1	0.34	0.34
PDX1	13q12.1	0.33	0.34
TSEN15	1q25	0.33	0.34
BZW2	7p21.1	0.33	0.34
PTPN12	7q11.23	0.32	0.34
DENND1B	1q31.3	0.32	0.34
MTA3	2p21	0.31	0.34
TMEM183A	1q32.1	0.31	0.34
SLF2	10q24.31	0.3	0.34
TMEM136	11q23.3	0.3	0.34
ABCC10	6p21.1	0.39	0.33
ILF3	19p13.2	0.38	0.33
TDG	12q24.1	0.38	0.33
NT5C2	10q24.32	0.38	0.33
UBAP2	9p13.3	0.38	0.33
NR5A2	1q32.1	0.37	0.33
BTRC	10q24.32	0.37	0.33
TCERG1	5q31	0.37	0.33
ZNF260	19q13.12	0.37	0.33
SOX13	1q32	0.36	0.33
DNM1L	12p11.21	0.36	0.33
KIAA0907	1q22	0.36	0.33
ZNF143	11p15.4	0.35	0.33
LRRC37BP1	17q11.2	0.35	0.33
ZNF283	19q13.31	0.35	0.33
MORC2	22q12.2	0.35	0.33
MOB4	2q33.1	0.35	0.33
PYGO2	1q21.3	0.34	0.33
BCL7A	12q24.13	0.33	0.33
FOXK1	7p22.1	0.33	0.33
TRAF5	1q32	0.32	0.33
UBE2D1	10q21.1	0.32	0.33
MCM3AP-AS1	21q22.3	0.32	0.33
CENPF	1q41	0.31	0.33
LARP1	5q33.2	0.31	0.33
GORASP2	2q31.1	0.31	0.33
LGALS8	1q43	0.3	0.33
ZBTB34	9q33.3	0.3	0.33
SLC39A6	18q12.2	0.3	0.33
RBM12	20q11.21	0.42	0.32
CCNJ	10q23.33	0.41	0.32
ATP2B1	12q21.3	0.39	0.32
ASXL1	20q11	0.37	0.32
ZNF202	11q24	0.37	0.32
ZNF518A	10q24.1	0.36	0.32
VN1R1	19q13.4	0.36	0.32
IARS	9q21	0.35	0.32
STK35	20p13	0.35	0.32
ZNF669	1q44	0.35	0.32
STRBP	9q33.3	0.35	0.32
PUM2	2p24.1	0.35	0.32
EDRF1	10q26.13	0.35	0.32
UBXN2A	2p23.3	0.34	0.32
SOCS5	2p21	0.34	0.32
POM121	7q11.23	0.34	0.32
KANSL3	2q11.2	0.34	0.32
RGPD4	2q12.3	0.34	0.32
PRR12	19q13.33	0.34	0.32
TNKS2	10q23.3	0.33	0.32
SWT1	1q25	0.33	0.32
DNA2	10q21.3-q22.1	0.32	0.32
ASH1L	1q22	0.32	0.32
CLK2	1q21	0.31	0.32
MAPK9	5q35	0.31	0.32
TCF3	19p13.3	0.31	0.32
GMPS	3q24	0.31	0.32
KSR1	17q11.2	0.31	0.32
ZNF432	19q13.41	0.31	0.32
PSME3	17q21	0.31	0.32
CBX3	7p15.2	0.31	0.32
SUV39H2	10p13	0.31	0.32
NSD1	5q35	0.31	0.32
ZNF195	11p15.5	0.41	0.31
TMEM181	6q25.3	0.41	0.31
ABHD3	18q11.2	0.38	0.31
ZNF44	19p13.2	0.38	0.31
NUFIP2	17q11.2	0.38	0.31
ZNF84	12q24.33	0.37	0.31
TGIF2	20q11.23	0.37	0.31
MRE11A	11q21	0.36	0.31
ZNF264	19q13.4	0.36	0.31
ZNF473	19q13.33	0.36	0.31
ZNF440	19p13.2	0.36	0.31
SMARCC1	3p21.31	0.35	0.31
TAF1D	11q21	0.35	0.31
PDCD11	10q24.33	0.35	0.31
MIB1	18q11.2	0.35	0.31
GK5	3q23	0.35	0.31
RMST	12q23.1|12q21	0.35	0.31
PLAGL2	20q11.21	0.34	0.31
HMGXB4	22q13.1	0.34	0.31
ANAPC1	2q12.1	0.34	0.31
ZNF224	19q13.2	0.33	0.31
DMTF1	7q21	0.33	0.31
SAP130	2q14.3	0.33	0.31
QTRTD1	3q13.31	0.33	0.31
DPY19L3	19q13.11	0.33	0.31
PRPF39	14q21.2	0.33	0.31
HKR1	19q13.12	0.33	0.31
FGD6	12q22	0.33	0.31
PLEKHH1	14q24.1	0.33	0.31
CHORDC1	11q14.3	0.33	0.31
SMARCA4	19p13.2	0.32	0.31
MAMLD1	Xq28	0.32	0.31
MSL1	17q21.1	0.32	0.31
PAXIP1	7q36	0.32	0.31
LONRF2	2q11.2	0.31	0.31
CCDC6	10q21	0.31	0.31
CBFA2T2	20q11	0.31	0.31
U2SURP	3q23	0.31	0.31
PRRC2B	9q34.13	0.3	0.31
WDR37	10p15.3	0.3	0.31
HIF1AN	10q24	0.3	0.31
MEX3A	1q22	0.4	0.3
ZNF8	19q13.43	0.37	0.3
NCOA3	20q12	0.37	0.3
TRIM59	3q25.33	0.37	0.3
TIA1	2p13	0.36	0.3
TLR5	1q41-q42	0.36	0.3
USP34	2p15	0.36	0.3
BRD1	22q13.33	0.36	0.3
FANCF	11p15	0.35	0.3
TTC3	21q22.2	0.35	0.3
MCMBP	10q26.11	0.35	0.3
CEP164	11q23.3	0.35	0.3
ZNF700	19p13.2	0.35	0.3
SMAD5	5q31	0.33	0.3
ZNF547	19q13.43	0.33	0.3
ZNF543	19q13.43	0.33	0.3
MAPK1	22q11.21	0.32	0.3
SOX9	17q24.3	0.32	0.3
ZSCAN29	15q15.3	0.32	0.3
ZNF792	19q13.11	0.32	0.3
PRMT3	11p15.1	0.31	0.3
MTERF2	12q24.1	0.31	0.3
ERLEC1	2p16.2	0.31	0.3
MMS19	10q24-q25	0.31	0.3
ZNF550	19q13.43	0.31	0.3
VPS26A	10q21.1	0.3	0.3
AREL1	14q24.3	0.3	0.3
UBA2	19q12	0.3	0.3
EGLN1	1q42.1	0.3	0.3
KCTD7	7q11.21	0.3	0.3
AKR1A1	1p33-p32	-0.46	-0.5
GSTZ1	14q24.3	-0.34	-0.46
RBP5	12p13.31	-0.38	-0.46
MACROD1	11q11	-0.37	-0.45
C1ORF123	1p32.3	-0.41	-0.45
SDHB	1p36.1-p35	-0.38	-0.43
HAGH	16p13.3	-0.4	-0.43
HMGCL	1p36.1-p35	-0.4	-0.43
UROD	1p34	-0.4	-0.43
AK2	1p34	-0.41	-0.43
TMEM53	1p34.1	-0.38	-0.42
VKORC1	16p11.2	-0.4	-0.42
FAH	15q25.1	-0.41	-0.42
KLC4	6p21.1	-0.34	-0.41
FAHD2A	2q11.2	-0.35	-0.41
HAAO	2p21	-0.35	-0.41
PLA2G16	11q12.3	-0.36	-0.41
ACBD4	17q21.31	-0.36	-0.41
PINK1	1p36	-0.37	-0.41
AKR7A2	1p36.13	-0.38	-0.41
DHRS3	1p36.1	-0.39	-0.41
PEF1	1p34	-0.39	-0.41
ZNF688	16p11.2	-0.36	-0.4
PIGV	1p36.11	-0.36	-0.4
PEX14	1p36.22	-0.38	-0.4
KAT8	16p11.2	-0.39	-0.4
SLC28A1	15q25.3	-0.31	-0.39
ECHDC2	1p32.3	-0.32	-0.39
ANXA6	5q33.1	-0.34	-0.39
GPD1	12q13.12	-0.34	-0.39
FGGY	1p32.1	-0.34	-0.39
NAGLU	17q21	-0.36	-0.39
TMEM82	1p36.21	-0.36	-0.39
KIAA2013	1p36.22	-0.3	-0.38
SURF1	9q34.2	-0.33	-0.38
ARMC5	16p11.2	-0.33	-0.38
LDHD	16q23.1	-0.35	-0.38
C1R	12p13	-0.35	-0.38
NUBP1	16p13.13	-0.37	-0.38
CIDEB	14q12	-0.37	-0.38
IGFBP4	17q21.2	-0.3	-0.37
HSD17B10	Xp11.2	-0.31	-0.37
ACSM5	16p12.3	-0.31	-0.37
DHRS4	14q11.2	-0.32	-0.37
ORAI3	16p11.2	-0.33	-0.37
PTMS	12p13	-0.34	-0.37
PHYKPL	5q35.3	-0.34	-0.37
SPSB3	16p13.3	-0.34	-0.37
MPI	15q24.1	-0.35	-0.37
STUB1	16p13.3	-0.35	-0.37
NDUFB10	16p13.3	-0.3	-0.36
HIRIP3	16p11.2	-0.31	-0.36
PRSS53	16p11.2	-0.31	-0.36
CMBL	5p15.2	-0.32	-0.36
NUBP2	16p13.3	-0.32	-0.36
PIPOX	17q11.2	-0.32	-0.36
ALDH2	12q24.2	-0.33	-0.36
SMIM12	1p34.3	-0.33	-0.36
GBP7	1p22.2	-0.33	-0.36
GPX1	3p21.3	-0.34	-0.36
GATB	4q31.3	-0.34	-0.36
SHMT1	17p11.2	-0.34	-0.36
WDR25	14q32.2	-0.34	-0.36
SERPING1	11q12.1	-0.35	-0.36
AMDHD2	16p13.3	-0.35	-0.36
ST3GAL3	1p34.1	-0.3	-0.35
MAD2L2	1p36	-0.3	-0.35
MSRB1	16p13.3	-0.3	-0.35
AURKAIP1	1p36.33	-0.3	-0.35
ASPDH	19q13.33	-0.3	-0.35
GSTA1	6p12.1	-0.31	-0.35
PXMP2	12q24.33	-0.31	-0.35
PCK2	14q11.2	-0.32	-0.35
TBL3	16p13.3	-0.32	-0.35
GNPTG	16p13.3	-0.33	-0.35
HINT2	9p13.3	-0.33	-0.35
ANKS4B	16p12.2	-0.33	-0.35
MED18	1p35.3	-0.34	-0.35
ATPIF1	1p35.3	-0.34	-0.35
SLC25A10	17q25.3	-0.3	-0.34
FAAH	1p35-p34	-0.3	-0.34
AQP7	9p13	-0.33	-0.34
PQLC1	18q23	-0.33	-0.34
ACOT1	14q24.3	-0.33	-0.34
FAM96B	16q22.1	-0.33	-0.34
C16ORF62	16p12.3	-0.33	-0.34
PEX11G	19p13.2	-0.33	-0.34
ACADL	2q34	-0.3	-0.33
FLJ37453	1p36.21	-0.3	-0.33
ROGDI	16p13.3	-0.3	-0.33
ACY1	3p21.1	-0.31	-0.33
OCEL1	19p13.11	-0.32	-0.33
COQ4	9q34.11	-0.32	-0.33
ACSM2B	16p12.3	-0.32	-0.33
ACSM2A	16p12.3	-0.32	-0.33
CYB5A	18q23	-0.33	-0.33
ITIH1	3p21.1	-0.33	-0.33
ECHDC3	10p14	-0.33	-0.33
PXDC1	6p25.2	-0.33	-0.33
SEPHS2	16p11.2	-0.34	-0.33
BDH2	4q24	-0.34	-0.33
FDXR	17q25.1	-0.3	-0.32
MTTP	4q24	-0.3	-0.32
PCYT2	17q25.3	-0.3	-0.32
LINC00526	18p11.31	-0.3	-0.32
TACO1	17q23.3	-0.3	-0.32
HEXIM2	17q21.31	-0.3	-0.32
CRAT	9q34.1	-0.31	-0.32
UQCRC1	3p21.3	-0.31	-0.32
MTHFS	15q25.1	-0.31	-0.32
TSR3	16p13.3	-0.31	-0.32
UBALD1	16p13.3	-0.31	-0.32
C16ORF58	16p11.2	-0.31	-0.32
MRPL46	15q25.3	-0.32	-0.32
EEFSEC	3q21.3	-0.32	-0.32
ABHD14B	3p21.2	-0.33	-0.32
ACOT4	14q24.3	-0.33	-0.32
MPG	16p13.3	-0.3	-0.31
RFNG	17q25	-0.3	-0.31
ABAT	16p13.2	-0.31	-0.31
NTHL1	16p13.3	-0.31	-0.31
WDR24	16p13.3	-0.31	-0.31
HAO1	20p12	-0.31	-0.31
SGF29	16p11.2	-0.33	-0.31
QPRT	16p11.2	-0.33	-0.31
BLVRB	19q13.1-q13.2	-0.3	-0.3
ACOT2	14q24.3	-0.3	-0.3
TSR2	Xp11.22	-0.3	-0.3
TMEM208	16q22.1	-0.3	-0.3
OSGEP	14q11.2	-0.31	-0.3

## Sheet: KEGG Enrichment
Table S4.2: Functional enrichment of KEGG Pathway
Index	Pathway Name	Pathway ID	Pvalue	Pvalue_adjusted	Genes	Count	Pop Hit	List_Total	Background Genes	Class
1	Metabolic pathways	hsa01100	1.1e-06	0.000262		52	1239	156	7057	Metabolism
2	Butanoate metabolism	hsa00650	2.67e-05	0.00316	HMGCL ACSM5 ACSM2B ACSM2A BDH2 ABAT	6	28	156	7057	Metabolism
3	Peroxisome	hsa04146	8.13e-05	0.00643	HMGCL PEX14 DHRS4 PIPOX PXMP2 PEX11G CRAT HAO1 GNPAT	9	83	156	7057	Cellular Processes
4	Lysine degradation	hsa00310	0.000932	0.0552	PHYKPL PIPOX ALDH2 ASH1L SUV39H2 NSD1	6	52	156	7057	Metabolism
5	Base excision repair	hsa03410	0.00571	0.271	MPG NTHL1 PARP1 TDG	4	33	156	7057	Genetic Information Processing
6	Pyruvate metabolism	hsa00620	0.0113	0.418	HAGH LDHD ALDH2 PCK2	4	40	156	7057	Metabolism
7	Biosynthesis of unsaturated fatty acids	hsa01040	0.0136	0.418	ACOT1 ACOT4 ACOT2	3	23	156	7057	Metabolism
8	Shigellosis	hsa05131	0.0141	0.418	MAD2L2 CRKL BTRC MAPK9 MAPK1	5	65	156	7057
9	Fatty acid elongation	hsa00062	0.0171	0.449	ACOT1 ACOT4 ACOT2	3	25	156	7057	Metabolism
10	Synthesis and degradation of ketone bodies	hsa00072	0.0194	0.453	HMGCL BDH2	2	10	156	7057	Metabolism
11	Valine, leucine and isoleucine degradation	hsa00280	0.021	0.453	HMGCL HSD17B10 ALDH2 ABAT	4	48	156	7057	Metabolism
12	Thyroid cancer	hsa05216	0.0254	0.502	TPR CCDC6 MAPK1	3	29	156	7057
13	Other types of O-glycan biosynthesis	hsa00514	0.0303	0.552	ST3GAL3 RFNG B4GALT3	3	31	156	7057	Metabolism
14	Glycosaminoglycan biosynthesis - keratan sulfate	hsa00533	0.0422	0.715	ST3GAL3 B4GALT3	2	15	156	7057

## Sheet: GO Enrichment
Table S4.3: Functional enrichment of Gene Ontology
Biological process
GO name	GO ID	Count	Pvalue
cellular metabolic process	GO:0044237	292	6.42e-25
nitrogen compound metabolic process	GO:0006807	1	3.53e-24
primary metabolic process	GO:0044238	10	4.75e-24
organic substance metabolic process	GO:0071704	1	7.61e-24
biosynthetic process	GO:0009058	3	4.25e-22
metabolic process	GO:0008152	23	1.72e-20
chromosome organization	GO:0051276	2	4.83e-08
cellular process	GO:0009987	28	4.2e-07
cytoplasmic transport	GO:0016482	4	0.000361
protein transport	GO:0015031	1	0.000813
single-organism process	GO:0044699	1	0.0126
Other Biological Process	-	3	-
Unknown	-	78	-
Molecular function
GO name	GO ID	Count	Pvalue
protein binding	GO:0005515	231	1.2e-24
binding	GO:0005488	106	1.37e-18
palmitoyl-CoA hydrolase activity	GO:0016290	1	3.08e-06
aldo-keto reductase (NADP) activity	GO:0004033	2	5.15e-05
phosphatidylserine 1-acylhydrolase activity	GO:0052739	1	9.98e-05
electron carrier activity	GO:0009055	1	0.000118
ligase activity	GO:0016874	1	0.000133
transcription cofactor activity	GO:0003712	2	0.000619
acetyl-CoA:L-lysine N6-acetyltransferase	GO:0090595	2	0.000649
catalytic activity	GO:0003824	21	0.00692
Rab guanyl-nucleotide exchange factor activity	GO:0017112	2	0.00695
transcription factor activity, sequence-specific DNA binding	GO:0003700	1	0.0271
Other Molecular Function	-	6	-
Unknown	-	70	-
